# Supplementary material for: Resource Screening and Inheritance Analysis of Fusarium oxysporum sp. conglutinans Race 2 Resistance in Cabbage (Brassica oleracea var. capitata)
Source: Genes (Basel). 2022 Sep 4;13(9):1590. doi: 10.3390/genes13091590 (PMC9498596; doi:10.3390/genes13091590)
Supplement: Supplementary file 1 [file genes-13-01590-s001.zip]

Archive with 1 entries (1 files):
- genes-1874803-supplementary.pdf
